# Supplementary material for: Bayesian estimation of allele-specific expression in the presence of phasing uncertainty
Source: Bioinformatics. 2025 May 6;41(6):btaf283. doi: 10.1093/bioinformatics/btaf283 (PMC12202007; doi:10.1093/bioinformatics/btaf283)
Supplement: btaf283_Supplementary_Data [file btaf283_supplementary_data.zip]

Archive with 2 entries (2 files):
- Supplementary Tables Figures Revision.pdf
- Supplementary Text Revision.pdf
